# Supplementary material for: A multi-protease, multi-dissociation, bottom-up-to-top-down proteomic view of the Loxosceles intermedia venom
Source: Sci Data. 2017 Jul 11;4:170090. doi: 10.1038/sdata.2017.90 (PMC5505115; doi:10.1038/sdata.2017.90)
Supplement: Supplementary file 1 [file sdata201790-isa1.zip]

Archive with 3 entries (3 files):
- i_Investigation.txt
- s_study_Carvalho.txt
- a_assay_Carvalho.txt
