# Supplementary material for: A multi-protease, multi-dissociation, bottom-up-to-top-down proteomic view of the Loxosceles intermedia venom
Source: Sci Data. 2017 Jul 11;4:170090. doi: 10.1038/sdata.2017.90 (PMC5505115; doi:10.1038/sdata.2017.90)
Supplement: Supplementary file 1 [file sdata201790-isa1.zip › i_Investigation.txt]

# Investigation File generated for Scientific Data with Investigation File Authoring Tool version 0.1.0 on 25/05/2017 - This metadata file is CC0
ONTOLOGY SOURCE REFERENCE
Term Source Name	NCBITAXON	BTO	UO	OBI	BAO	XCO	CHMO	MS	NCIT	ERO
Term Source File	http://data.bioontology.org/ontologies/NCBITAXON	http://data.bioontology.org/ontologies/BTO	http://data.bioontology.org/ontologies/UO	http://data.bioontology.org/ontologies/OBI	http://data.bioontology.org/ontologies/BAO	http://data.bioontology.org/ontologies/XCO	http://data.bioontology.org/ontologies/CHMO	http://data.bioontology.org/ontologies/MS	http://data.bioontology.org/ontologies/NCIT	http://data.bioontology.org/ontologies/ERO
Term Source Version	2016AB	unknown	unknown	2014-08-18	2.0	4.17	releases/2014-11-20	4.0.1	17.03d	2013-08-02
Term Source Description	National Center for Biotechnology Information (NCBI) Organismal Classification	BRENDA Tissue and Enzyme Source Ontology	Units of Measurement Ontology	Ontology for Biomedical Investigations	BioAssay Ontology	Experimental Conditions Ontology	Chemical Methods Ontology	Mass Spectrometry Ontology	National Cancer Institute Thesaurus	Eagle-I Research Resource Ontology
INVESTIGATION
Investigation Identifier
Investigation Title
Investigation Description
Investigation Submission Date
Investigation Public Release Date
INVESTIGATION PUBLICATIONS
Investigation PubMed ID
Investigation Publication DOI
Investigation Publication Author List
Investigation Publication Title
Investigation Publication Status
Investigation Publication Status Term Accession Number
Investigation Publication Status Term Source REF
INVESTIGATION CONTACTS
Investigation Person Last Name
Investigation Person Mid Initials
Investigation Person First Name
Investigation Person Address
Investigation Person Phone
Investigation Person Fax
Investigation Person Email
Investigation Person Affiliation
Investigation Person Roles
Investigation Person Roles Term Accession Number
Investigation Person Roles Term Source REF
STUDY
Study Identifier	10.1038/sdata.2017.90
Study Title	A multi-protease, multi-dissociation, bottom-up-to-top-down proteomic view of the Loxosceles intermedia venom
Study Submission Date	16/12/2016
Study Public Release Date	11/07/2017
Study Description	http://www.nature.com/articles/sdata201790#abstract
Study File Name	s_study_Carvalho.txt
Comment[Subject Keywords]	//;//;//
Comment[Manuscript Licence]	CC BY-4.0
Comment[Experimental Metadata Licence]	CC0
Comment[Supplementary Information File Name]	
Comment[Supplementary Information File Type]	x-zip-compressed
Comment[Supplementary Information File URL]	http://www.nature.com/articles/sdata201790#supplementary-information
Comment[Data Repository]	PRIDE;figshare
Comment[Data Record Accession]	PXD005523;doi:10.6084/m9.figshare.c.3709168
Comment[Data Record URI]	https://www.ebi.ac.uk/pride/archive/projects/PXD005523;https://doi.org/10.6084/m9.figshare.c.3709168
STUDY DESIGN DESCRIPTORS
Study Design Type	parallel group design
Study Design Type Term Accession Number	OBI:0500006
Study Design Type Term Source REF	OBI
STUDY PUBLICATIONS
Study PubMed ID
Study Publication DOI
Study Publication Author List
Study Publication Title
Study Publication Status
Study Publication Status Term Accession Number
Study Publication Status Term Source REF
STUDY FACTORS
Study Factor Name	molecule size	digestion enzyme	digestion time	post-digestion treatment	strong cation exchange elution salt concentration
Study Factor Type	mass	protease	sample resting period	fractionation	matrix solution concentration
Study Factor Type Term Accession Number	PATO:0000125	BAO:0000652	XCO:0000153	CHMO:0001625	MS:1000835
Study Factor Type Term Source REF	OBI	BAO	XCO	CHMO	MS
STUDY ASSAYS
Study Assay Measurement Type	Proteomic Profiling
Study Assay Measurement Type Term Accession Number	NCIT:C62669
Study Assay Measurement Type Term Source REF	NCIT
Study Assay Technology Type	liquid chromatography-tandem mass spectrometry
Study Assay Technology Type Term Accession Number	CHMO:0000701
Study Assay Technology Type Term Source REF	OBI
Study Assay Technology Platform	Eksigent NanoLC-1D Plus + Thermo Scientific LTQ Orbitrap XL ETD
Study Assay File Name	a_assay_Carvalho.txt
STUDY PROTOCOLS
Study Protocol Name	Sample preparation	Mass spectrometry analysis	Bioinformatics analysis
Study Protocol Type	sample preparation	mass spectrometry assay	mass spectrometry data analysis objective
Study Protocol Type Term Accession Number	MS:1000831	OBI:0000470	ERO:0100124
Study Protocol Type Term Source REF	MS	ERO	ERO
Study Protocol Description			
Study Protocol URI	""	""	""
Study Protocol Version			
Study Protocol Parameters Name	""	instrument	""
Study Protocol Parameters Name Term Accession Number	""	""	""
Study Protocol Parameters Name Term Source REF	""	""	""
Study Protocol Components Name	""	""	""
Study Protocol Components Type	""	""	""
Study Protocol Components Type Term Accession Number	""	""	""
Study Protocol Components Type Term Source REF	""	""	""
STUDY CONTACTS
Study Person Last Name	Trevisan-Silva	Bednaski	Fischer	Veiga	Bandeira	Guthals	Marchini	Leprevost	Barbosa	Senff-Ribeiro	Carvalho
Study Person First Name	Dilza	Aline V.	Juliana S.G.	Silvio S.	Nuno	Adrian	Fabricio K.	Felipe V.	Valmir C.	Andrea	Paulo C.
Study Person Mid Initials											
Study Person Email	""	""	""	""	""	""	""	""	""	senffribeiro@gmail.com	paulo@pcarvalho.com
Study Person Phone											
Study Person Fax											
Study Person Address											
Study Person Affiliation	Department of Cell Biology, Federal University of Paraná, Curitiba 81531-980, Brazil	Department of Cell Biology, Federal University of Paraná, Curitiba 81531-980, Brazil	Computational Mass Spectrometry & Proteomics Group, Carlos Chagas Institute, Fiocruz, Curitiba 81.350-010, Brazil	Department of Cell Biology, Federal University of Paraná, Curitiba 81531-980, Brazil	Center for Computational Mass Spectrometry, University of California, San Diego 92093-0404, USA	Center for Computational Mass Spectrometry, University of California, San Diego 92093-0404, USA	Functional Genomics Laboratory, Carlos Chagas Institute, Fiocruz, Curitiba 81.350-010, Brazil	Computational Mass Spectrometry & Proteomics Group, Carlos Chagas Institute, Fiocruz, Curitiba 81.350-010, Brazil	Systems Engineering and Computer Science Program, COPPE, Federal University of Rio de Janeiro, Rio de Janeiro 21941-914, Brazil	Department of Cell Biology, Federal University of Paraná, Curitiba 81531-980, Brazil	Computational Mass Spectrometry & Proteomics Group, Carlos Chagas Institute, Fiocruz, Curitiba 81.350-010, Brazil
Study Person Roles											
Study Person Roles Term Accession Number											
Study Person Roles Term Source REF											
Comment[Study Person ORCID]									0000-0003-1010-7170		
Comment[Funder]											
Comment[FundRef ID]											
Comment[Funder Term Source REF]											
Comment[Grant Identifier]											
