# Supplementary material for: A multi-protease, multi-dissociation, bottom-up-to-top-down proteomic view of the Loxosceles intermedia venom
Source: Sci Data. 2017 Jul 11;4:170090. doi: 10.1038/sdata.2017.90 (PMC5505115; doi:10.1038/sdata.2017.90)
Supplement: Supplementary file 1 [file sdata201790-isa1.zip › s_study_Carvalho.txt]

Source Name	Characteristics[organism]	Term Source REF	Term Accession Number	Characteristics[organism part]	Term Source REF	Term Accession Number	Protocol REF	Sample Name	Factor Value[molecule size]	Factor Value[digestion enzyme]	Factor Value[digestion time]	Unit	Term Source REF	Term Accession Number	Factor Value[post-digestion treatment]	Factor Value[strong cation exchange elution salt concentration]	Unit	Term Source REF	Term Accession Number
Wild Loxosceles intermedia specimen	Loxosceles intermedia	NCBITAXON	NCBITaxon:58218	venom	BTO	BTO:0001439	Sample preparation	sample 1	<10kDa	undigested
Wild Loxosceles intermedia specimen	Loxosceles intermedia	NCBITAXON	NCBITaxon:58218	venom	BTO	BTO:0001439	Sample preparation	sample 2	<10kDa	pepsin	18	hour	UO	UO:0000032	C-18 spin column
Wild Loxosceles intermedia specimen	Loxosceles intermedia	NCBITAXON	NCBITaxon:58218	venom	BTO	BTO:0001439	Sample preparation	sample 3	<10kDa	trypsin	18	hour	UO	UO:0000032	C-18 spin column
Wild Loxosceles intermedia specimen	Loxosceles intermedia	NCBITAXON	NCBITaxon:58218	venom	BTO	BTO:0001439	Sample preparation	sample 4	<10kDa	trypsin	4	hour	UO	UO:0000032	C-18 spin column
Wild Loxosceles intermedia specimen	Loxosceles intermedia	NCBITAXON	NCBITaxon:58218	venom	BTO	BTO:0001439	Sample preparation	sample 5	<10kDa	chymotrypsin	18	hour	UO	UO:0000032	C-18 spin column
Wild Loxosceles intermedia specimen	Loxosceles intermedia	NCBITAXON	NCBITaxon:58218	venom	BTO	BTO:0001439	Sample preparation	sample 6	<10kDa	pepsin	18	hour	UO	UO:0000032	C-18 spin column + strong cation exchange chromatography	100	millimole	UO	UO:0000040
Wild Loxosceles intermedia specimen	Loxosceles intermedia	NCBITAXON	NCBITaxon:58218	venom	BTO	BTO:0001439	Sample preparation	sample 7	<10kDa	pepsin	18	hour	UO	UO:0000032	C-18 spin column + strong cation exchange chromatography	170	millimole	UO	UO:0000040
Wild Loxosceles intermedia specimen	Loxosceles intermedia	NCBITAXON	NCBITaxon:58218	venom	BTO	BTO:0001439	Sample preparation	sample 8	<10kDa	pepsin	18	hour	UO	UO:0000032	C-18 spin column + strong cation exchange chromatography	290	millimole	UO	UO:0000040
Wild Loxosceles intermedia specimen	Loxosceles intermedia	NCBITAXON	NCBITaxon:58218	venom	BTO	BTO:0001439	Sample preparation	sample 9	<10kDa	pepsin	18	hour	UO	UO:0000032	C-18 spin column + strong cation exchange chromatography	400	millimole	UO	UO:0000040
Wild Loxosceles intermedia specimen	Loxosceles intermedia	NCBITAXON	NCBITaxon:58218	venom	BTO	BTO:0001439	Sample preparation	sample 10	<10kDa	trypsin	18	hour	UO	UO:0000032	C-18 spin column + strong cation exchange chromatography	100	millimole	UO	UO:0000040
Wild Loxosceles intermedia specimen	Loxosceles intermedia	NCBITAXON	NCBITaxon:58218	venom	BTO	BTO:0001439	Sample preparation	sample 11	<10kDa	trypsin	18	hour	UO	UO:0000032	C-18 spin column + strong cation exchange chromatography	170	millimole	UO	UO:0000040
Wild Loxosceles intermedia specimen	Loxosceles intermedia	NCBITAXON	NCBITaxon:58218	venom	BTO	BTO:0001439	Sample preparation	sample 12	<10kDa	trypsin	18	hour	UO	UO:0000032	C-18 spin column + strong cation exchange chromatography	290	millimole	UO	UO:0000040
Wild Loxosceles intermedia specimen	Loxosceles intermedia	NCBITAXON	NCBITaxon:58218	venom	BTO	BTO:0001439	Sample preparation	sample 13	<10kDa	trypsin	18	hour	UO	UO:0000032	C-18 spin column + strong cation exchange chromatography	400	millimole	UO	UO:0000040
Wild Loxosceles intermedia specimen	Loxosceles intermedia	NCBITAXON	NCBITaxon:58218	venom	BTO	BTO:0001439	Sample preparation	sample 14	<10kDa	trypsin	4	hour	UO	UO:0000032	C-18 spin column + strong cation exchange chromatography	100	millimole	UO	UO:0000040
Wild Loxosceles intermedia specimen	Loxosceles intermedia	NCBITAXON	NCBITaxon:58218	venom	BTO	BTO:0001439	Sample preparation	sample 15	<10kDa	trypsin	4	hour	UO	UO:0000032	C-18 spin column + strong cation exchange chromatography	170	millimole	UO	UO:0000040
Wild Loxosceles intermedia specimen	Loxosceles intermedia	NCBITAXON	NCBITaxon:58218	venom	BTO	BTO:0001439	Sample preparation	sample 16	<10kDa	trypsin	4	hour	UO	UO:0000032	C-18 spin column + strong cation exchange chromatography	290	millimole	UO	UO:0000040
Wild Loxosceles intermedia specimen	Loxosceles intermedia	NCBITAXON	NCBITaxon:58218	venom	BTO	BTO:0001439	Sample preparation	sample 17	<10kDa	trypsin	4	hour	UO	UO:0000032	C-18 spin column + strong cation exchange chromatography	400	millimole	UO	UO:0000040
Wild Loxosceles intermedia specimen	Loxosceles intermedia	NCBITAXON	NCBITaxon:58218	venom	BTO	BTO:0001439	Sample preparation	sample 18	<10kDa	chymotrypsin	18	hour	UO	UO:0000032	C-18 spin column + strong cation exchange chromatography	100	millimole	UO	UO:0000040
Wild Loxosceles intermedia specimen	Loxosceles intermedia	NCBITAXON	NCBITaxon:58218	venom	BTO	BTO:0001439	Sample preparation	sample 19	<10kDa	chymotrypsin	18	hour	UO	UO:0000032	C-18 spin column + strong cation exchange chromatography	170	millimole	UO	UO:0000040
Wild Loxosceles intermedia specimen	Loxosceles intermedia	NCBITAXON	NCBITaxon:58218	venom	BTO	BTO:0001439	Sample preparation	sample 20	<10kDa	chymotrypsin	18	hour	UO	UO:0000032	C-18 spin column + strong cation exchange chromatography	290	millimole	UO	UO:0000040
Wild Loxosceles intermedia specimen	Loxosceles intermedia	NCBITAXON	NCBITaxon:58218	venom	BTO	BTO:0001439	Sample preparation	sample 21	<10kDa	chymotrypsin	18	hour	UO	UO:0000032	C-18 spin column + strong cation exchange chromatography	400	millimole	UO	UO:0000040
Wild Loxosceles intermedia specimen	Loxosceles intermedia	NCBITAXON	NCBITaxon:58218	venom	BTO	BTO:0001439	Sample preparation	sample 22	>10kDa	undigested
Wild Loxosceles intermedia specimen	Loxosceles intermedia	NCBITAXON	NCBITaxon:58218	venom	BTO	BTO:0001439	Sample preparation	sample 23	>10kDa	pepsin	18	hour	UO	UO:0000032	C-18 spin column
Wild Loxosceles intermedia specimen	Loxosceles intermedia	NCBITAXON	NCBITaxon:58218	venom	BTO	BTO:0001439	Sample preparation	sample 24	>10kDa	trypsin	18	hour	UO	UO:0000032	C-18 spin column
Wild Loxosceles intermedia specimen	Loxosceles intermedia	NCBITAXON	NCBITaxon:58218	venom	BTO	BTO:0001439	Sample preparation	sample 25	>10kDa	trypsin	4	hour	UO	UO:0000032	C-18 spin column
Wild Loxosceles intermedia specimen	Loxosceles intermedia	NCBITAXON	NCBITaxon:58218	venom	BTO	BTO:0001439	Sample preparation	sample 26	>10kDa	chymotrypsin	18	hour	UO	UO:0000032	C-18 spin column
Wild Loxosceles intermedia specimen	Loxosceles intermedia	NCBITAXON	NCBITaxon:58218	venom	BTO	BTO:0001439	Sample preparation	sample 27	>10kDa	pepsin	18	hour	UO	UO:0000032	C-18 spin column + strong cation exchange chromatography	100	millimole	UO	UO:0000040
Wild Loxosceles intermedia specimen	Loxosceles intermedia	NCBITAXON	NCBITaxon:58218	venom	BTO	BTO:0001439	Sample preparation	sample 28	>10kDa	pepsin	18	hour	UO	UO:0000032	C-18 spin column + strong cation exchange chromatography	170	millimole	UO	UO:0000040
Wild Loxosceles intermedia specimen	Loxosceles intermedia	NCBITAXON	NCBITaxon:58218	venom	BTO	BTO:0001439	Sample preparation	sample 29	>10kDa	pepsin	18	hour	UO	UO:0000032	C-18 spin column + strong cation exchange chromatography	290	millimole	UO	UO:0000040
Wild Loxosceles intermedia specimen	Loxosceles intermedia	NCBITAXON	NCBITaxon:58218	venom	BTO	BTO:0001439	Sample preparation	sample 30	>10kDa	pepsin	18	hour	UO	UO:0000032	C-18 spin column + strong cation exchange chromatography	400	millimole	UO	UO:0000040
Wild Loxosceles intermedia specimen	Loxosceles intermedia	NCBITAXON	NCBITaxon:58218	venom	BTO	BTO:0001439	Sample preparation	sample 31	>10kDa	trypsin	18	hour	UO	UO:0000032	C-18 spin column + strong cation exchange chromatography	100	millimole	UO	UO:0000040
Wild Loxosceles intermedia specimen	Loxosceles intermedia	NCBITAXON	NCBITaxon:58218	venom	BTO	BTO:0001439	Sample preparation	sample 32	>10kDa	trypsin	18	hour	UO	UO:0000032	C-18 spin column + strong cation exchange chromatography	170	millimole	UO	UO:0000040
Wild Loxosceles intermedia specimen	Loxosceles intermedia	NCBITAXON	NCBITaxon:58218	venom	BTO	BTO:0001439	Sample preparation	sample 33	>10kDa	trypsin	18	hour	UO	UO:0000032	C-18 spin column + strong cation exchange chromatography	290	millimole	UO	UO:0000040
Wild Loxosceles intermedia specimen	Loxosceles intermedia	NCBITAXON	NCBITaxon:58218	venom	BTO	BTO:0001439	Sample preparation	sample 34	>10kDa	trypsin	18	hour	UO	UO:0000032	C-18 spin column + strong cation exchange chromatography	400	millimole	UO	UO:0000040
Wild Loxosceles intermedia specimen	Loxosceles intermedia	NCBITAXON	NCBITaxon:58218	venom	BTO	BTO:0001439	Sample preparation	sample 35	>10kDa	trypsin	4	hour	UO	UO:0000032	C-18 spin column + strong cation exchange chromatography	100	millimole	UO	UO:0000040
Wild Loxosceles intermedia specimen	Loxosceles intermedia	NCBITAXON	NCBITaxon:58218	venom	BTO	BTO:0001439	Sample preparation	sample 36	>10kDa	trypsin	4	hour	UO	UO:0000032	C-18 spin column + strong cation exchange chromatography	170	millimole	UO	UO:0000040
Wild Loxosceles intermedia specimen	Loxosceles intermedia	NCBITAXON	NCBITaxon:58218	venom	BTO	BTO:0001439	Sample preparation	sample 37	>10kDa	trypsin	4	hour	UO	UO:0000032	C-18 spin column + strong cation exchange chromatography	290	millimole	UO	UO:0000040
Wild Loxosceles intermedia specimen	Loxosceles intermedia	NCBITAXON	NCBITaxon:58218	venom	BTO	BTO:0001439	Sample preparation	sample 38	>10kDa	trypsin	4	hour	UO	UO:0000032	C-18 spin column + strong cation exchange chromatography	400	millimole	UO	UO:0000040
Wild Loxosceles intermedia specimen	Loxosceles intermedia	NCBITAXON	NCBITaxon:58218	venom	BTO	BTO:0001439	Sample preparation	sample 39	>10kDa	chymotrypsin	18	hour	UO	UO:0000032	C-18 spin column + strong cation exchange chromatography	100	millimole	UO	UO:0000040
Wild Loxosceles intermedia specimen	Loxosceles intermedia	NCBITAXON	NCBITaxon:58218	venom	BTO	BTO:0001439	Sample preparation	sample 40	>10kDa	chymotrypsin	18	hour	UO	UO:0000032	C-18 spin column + strong cation exchange chromatography	170	millimole	UO	UO:0000040
Wild Loxosceles intermedia specimen	Loxosceles intermedia	NCBITAXON	NCBITaxon:58218	venom	BTO	BTO:0001439	Sample preparation	sample 41	>10kDa	chymotrypsin	18	hour	UO	UO:0000032	C-18 spin column + strong cation exchange chromatography	290	millimole	UO	UO:0000040
Wild Loxosceles intermedia specimen	Loxosceles intermedia	NCBITAXON	NCBITaxon:58218	venom	BTO	BTO:0001439	Sample preparation	sample 42	>10kDa	chymotrypsin	18	hour	UO	UO:0000032	C-18 spin column + strong cation exchange chromatography	400	millimole	UO	UO:0000040
