# Supplementary material for: A multi-protease, multi-dissociation, bottom-up-to-top-down proteomic view of the Loxosceles intermedia venom
Source: Sci Data. 2017 Jul 11;4:170090. doi: 10.1038/sdata.2017.90 (PMC5505115; doi:10.1038/sdata.2017.90)
Supplement: Supplementary file 1 [file sdata201790-isa1.zip › a_assay_Carvalho.txt]

Sample Name	Protocol REF	Parameter Value[instrument]	Assay Name	Raw Data File	Comment[Data Repository]	Comment[Data Record Accession]	Comment[Data Record URI]	Protocol REF	Derived Data File	Comment[Data Repository]	Comment[Data Record Accession]	Comment[Data Record URI]
sample 27	Mass spectrometry analysis	Eksigent NanoLC-1D Plus + Thermo Scientific LTQ Orbitrap XL ETD	20130109_PC_VN_SCX100_maior10_P_1	20130109_PC_VN_SCX100_maior10_P_1.RAW	PRIDE	PXD005523	https://www.ebi.ac.uk/pride/archive/projects/PXD005523	Bioinformatics analysis	MetaSPS_Results.xlsx	figshare	doi:10.6084/m9.figshare.c.3709168	https://doi.org/10.6084/m9.figshare.c.3709168
sample 27	Mass spectrometry analysis	Eksigent NanoLC-1D Plus + Thermo Scientific LTQ Orbitrap XL ETD	20130109_PC_VN_SCX100_maior10_P_2	20130109_PC_VN_SCX100_maior10_P_2.RAW	PRIDE	PXD005523	https://www.ebi.ac.uk/pride/archive/projects/PXD005523	Bioinformatics analysis	MetaSPS_Results.xlsx	figshare	doi:10.6084/m9.figshare.c.3709168	https://doi.org/10.6084/m9.figshare.c.3709168
sample 39	Mass spectrometry analysis	Eksigent NanoLC-1D Plus + Thermo Scientific LTQ Orbitrap XL ETD	20130109_PC_VN_SCX100_maior10_Q_1	20130109_PC_VN_SCX100_maior10_Q_1.RAW	PRIDE	PXD005523	https://www.ebi.ac.uk/pride/archive/projects/PXD005523	Bioinformatics analysis	MetaSPS_Results.xlsx	figshare	doi:10.6084/m9.figshare.c.3709168	https://doi.org/10.6084/m9.figshare.c.3709168
sample 39	Mass spectrometry analysis	Eksigent NanoLC-1D Plus + Thermo Scientific LTQ Orbitrap XL ETD	20130109_PC_VN_SCX100_maior10_Q_2	20130109_PC_VN_SCX100_maior10_Q_2.RAW	PRIDE	PXD005523	https://www.ebi.ac.uk/pride/archive/projects/PXD005523	Bioinformatics analysis	MetaSPS_Results.xlsx	figshare	doi:10.6084/m9.figshare.c.3709168	https://doi.org/10.6084/m9.figshare.c.3709168
sample 31	Mass spectrometry analysis	Eksigent NanoLC-1D Plus + Thermo Scientific LTQ Orbitrap XL ETD	20130109_PC_VN_SCX100_maior10_T18_1	20130109_PC_VN_SCX100_maior10_T18_1.RAW	PRIDE	PXD005523	https://www.ebi.ac.uk/pride/archive/projects/PXD005523	Bioinformatics analysis	MetaSPS_Results.xlsx	figshare	doi:10.6084/m9.figshare.c.3709168	https://doi.org/10.6084/m9.figshare.c.3709168
sample 31	Mass spectrometry analysis	Eksigent NanoLC-1D Plus + Thermo Scientific LTQ Orbitrap XL ETD	20130109_PC_VN_SCX100_maior10_T18_2	20130109_PC_VN_SCX100_maior10_T18_2.RAW	PRIDE	PXD005523	https://www.ebi.ac.uk/pride/archive/projects/PXD005523	Bioinformatics analysis	MetaSPS_Results.xlsx	figshare	doi:10.6084/m9.figshare.c.3709168	https://doi.org/10.6084/m9.figshare.c.3709168
sample 35	Mass spectrometry analysis	Eksigent NanoLC-1D Plus + Thermo Scientific LTQ Orbitrap XL ETD	20130109_PC_VN_SCX100_maior10_T4_1	20130109_PC_VN_SCX100_maior10_T4_1.RAW	PRIDE	PXD005523	https://www.ebi.ac.uk/pride/archive/projects/PXD005523	Bioinformatics analysis	MetaSPS_Results.xlsx	figshare	doi:10.6084/m9.figshare.c.3709168	https://doi.org/10.6084/m9.figshare.c.3709168
sample 35	Mass spectrometry analysis	Eksigent NanoLC-1D Plus + Thermo Scientific LTQ Orbitrap XL ETD	20130109_PC_VN_SCX100_maior10_T4_2	20130109_PC_VN_SCX100_maior10_T4_2.RAW	PRIDE	PXD005523	https://www.ebi.ac.uk/pride/archive/projects/PXD005523	Bioinformatics analysis	MetaSPS_Results.xlsx	figshare	doi:10.6084/m9.figshare.c.3709168	https://doi.org/10.6084/m9.figshare.c.3709168
sample 6	Mass spectrometry analysis	Eksigent NanoLC-1D Plus + Thermo Scientific LTQ Orbitrap XL ETD	20130109_PC_VN_SCX100_menor10_P_1	20130109_PC_VN_SCX100_menor10_P_1.RAW	PRIDE	PXD005523	https://www.ebi.ac.uk/pride/archive/projects/PXD005523	Bioinformatics analysis	MetaSPS_Results.xlsx	figshare	doi:10.6084/m9.figshare.c.3709168	https://doi.org/10.6084/m9.figshare.c.3709168
sample 6	Mass spectrometry analysis	Eksigent NanoLC-1D Plus + Thermo Scientific LTQ Orbitrap XL ETD	20130109_PC_VN_SCX100_menor10_P_2	20130109_PC_VN_SCX100_menor10_P_2.RAW	PRIDE	PXD005523	https://www.ebi.ac.uk/pride/archive/projects/PXD005523	Bioinformatics analysis	MetaSPS_Results.xlsx	figshare	doi:10.6084/m9.figshare.c.3709168	https://doi.org/10.6084/m9.figshare.c.3709168
sample 18	Mass spectrometry analysis	Eksigent NanoLC-1D Plus + Thermo Scientific LTQ Orbitrap XL ETD	20130109_PC_VN_SCX100_menor10_Q_1	20130109_PC_VN_SCX100_menor10_Q_1.RAW	PRIDE	PXD005523	https://www.ebi.ac.uk/pride/archive/projects/PXD005523	Bioinformatics analysis	MetaSPS_Results.xlsx	figshare	doi:10.6084/m9.figshare.c.3709168	https://doi.org/10.6084/m9.figshare.c.3709168
sample 18	Mass spectrometry analysis	Eksigent NanoLC-1D Plus + Thermo Scientific LTQ Orbitrap XL ETD	20130109_PC_VN_SCX100_menor10_Q_2	20130109_PC_VN_SCX100_menor10_Q_2.RAW	PRIDE	PXD005523	https://www.ebi.ac.uk/pride/archive/projects/PXD005523	Bioinformatics analysis	MetaSPS_Results.xlsx	figshare	doi:10.6084/m9.figshare.c.3709168	https://doi.org/10.6084/m9.figshare.c.3709168
sample 10	Mass spectrometry analysis	Eksigent NanoLC-1D Plus + Thermo Scientific LTQ Orbitrap XL ETD	20130109_PC_VN_SCX100_menor10_T18_1	20130109_PC_VN_SCX100_menor10_T18_1.RAW	PRIDE	PXD005523	https://www.ebi.ac.uk/pride/archive/projects/PXD005523	Bioinformatics analysis	MetaSPS_Results.xlsx	figshare	doi:10.6084/m9.figshare.c.3709168	https://doi.org/10.6084/m9.figshare.c.3709168
sample 10	Mass spectrometry analysis	Eksigent NanoLC-1D Plus + Thermo Scientific LTQ Orbitrap XL ETD	20130109_PC_VN_SCX100_menor10_T18_2	20130109_PC_VN_SCX100_menor10_T18_2.RAW	PRIDE	PXD005523	https://www.ebi.ac.uk/pride/archive/projects/PXD005523	Bioinformatics analysis	MetaSPS_Results.xlsx	figshare	doi:10.6084/m9.figshare.c.3709168	https://doi.org/10.6084/m9.figshare.c.3709168
sample 14	Mass spectrometry analysis	Eksigent NanoLC-1D Plus + Thermo Scientific LTQ Orbitrap XL ETD	20130109_PC_VN_SCX100_menor10_T4_1	20130109_PC_VN_SCX100_menor10_T4_1.RAW	PRIDE	PXD005523	https://www.ebi.ac.uk/pride/archive/projects/PXD005523	Bioinformatics analysis	MetaSPS_Results.xlsx	figshare	doi:10.6084/m9.figshare.c.3709168	https://doi.org/10.6084/m9.figshare.c.3709168
sample 14	Mass spectrometry analysis	Eksigent NanoLC-1D Plus + Thermo Scientific LTQ Orbitrap XL ETD	20130109_PC_VN_SCX100_menor10_T4_2	20130109_PC_VN_SCX100_menor10_T4_2.RAW	PRIDE	PXD005523	https://www.ebi.ac.uk/pride/archive/projects/PXD005523	Bioinformatics analysis	MetaSPS_Results.xlsx	figshare	doi:10.6084/m9.figshare.c.3709168	https://doi.org/10.6084/m9.figshare.c.3709168
sample 28	Mass spectrometry analysis	Eksigent NanoLC-1D Plus + Thermo Scientific LTQ Orbitrap XL ETD	20130109_PC_VN_SCX170_maior10_P_1	20130109_PC_VN_SCX170_maior10_P_1.RAW	PRIDE	PXD005523	https://www.ebi.ac.uk/pride/archive/projects/PXD005523	Bioinformatics analysis	MetaSPS_Results.xlsx	figshare	doi:10.6084/m9.figshare.c.3709168	https://doi.org/10.6084/m9.figshare.c.3709168
sample 28	Mass spectrometry analysis	Eksigent NanoLC-1D Plus + Thermo Scientific LTQ Orbitrap XL ETD	20130109_PC_VN_SCX170_maior10_P_2	20130109_PC_VN_SCX170_maior10_P_2.RAW	PRIDE	PXD005523	https://www.ebi.ac.uk/pride/archive/projects/PXD005523	Bioinformatics analysis	MetaSPS_Results.xlsx	figshare	doi:10.6084/m9.figshare.c.3709168	https://doi.org/10.6084/m9.figshare.c.3709168
sample 40	Mass spectrometry analysis	Eksigent NanoLC-1D Plus + Thermo Scientific LTQ Orbitrap XL ETD	20130109_PC_VN_SCX170_maior10_Q_1	20130109_PC_VN_SCX170_maior10_Q_1.RAW	PRIDE	PXD005523	https://www.ebi.ac.uk/pride/archive/projects/PXD005523	Bioinformatics analysis	MetaSPS_Results.xlsx	figshare	doi:10.6084/m9.figshare.c.3709168	https://doi.org/10.6084/m9.figshare.c.3709168
sample 40	Mass spectrometry analysis	Eksigent NanoLC-1D Plus + Thermo Scientific LTQ Orbitrap XL ETD	20130109_PC_VN_SCX170_maior10_Q_2	20130109_PC_VN_SCX170_maior10_Q_2.RAW	PRIDE	PXD005523	https://www.ebi.ac.uk/pride/archive/projects/PXD005523	Bioinformatics analysis	MetaSPS_Results.xlsx	figshare	doi:10.6084/m9.figshare.c.3709168	https://doi.org/10.6084/m9.figshare.c.3709168
sample 32	Mass spectrometry analysis	Eksigent NanoLC-1D Plus + Thermo Scientific LTQ Orbitrap XL ETD	20130109_PC_VN_SCX170_maior10_T18_1	20130109_PC_VN_SCX170_maior10_T18_1.RAW	PRIDE	PXD005523	https://www.ebi.ac.uk/pride/archive/projects/PXD005523	Bioinformatics analysis	MetaSPS_Results.xlsx	figshare	doi:10.6084/m9.figshare.c.3709168	https://doi.org/10.6084/m9.figshare.c.3709168
sample 32	Mass spectrometry analysis	Eksigent NanoLC-1D Plus + Thermo Scientific LTQ Orbitrap XL ETD	20130109_PC_VN_SCX170_maior10_T18_2	20130109_PC_VN_SCX170_maior10_T18_2.RAW	PRIDE	PXD005523	https://www.ebi.ac.uk/pride/archive/projects/PXD005523	Bioinformatics analysis	MetaSPS_Results.xlsx	figshare	doi:10.6084/m9.figshare.c.3709168	https://doi.org/10.6084/m9.figshare.c.3709168
sample 36	Mass spectrometry analysis	Eksigent NanoLC-1D Plus + Thermo Scientific LTQ Orbitrap XL ETD	20130109_PC_VN_SCX170_maior10_T4_1	20130109_PC_VN_SCX170_maior10_T4_1.RAW	PRIDE	PXD005523	https://www.ebi.ac.uk/pride/archive/projects/PXD005523	Bioinformatics analysis	MetaSPS_Results.xlsx	figshare	doi:10.6084/m9.figshare.c.3709168	https://doi.org/10.6084/m9.figshare.c.3709168
sample 36	Mass spectrometry analysis	Eksigent NanoLC-1D Plus + Thermo Scientific LTQ Orbitrap XL ETD	20130109_PC_VN_SCX170_maior10_T4_2	20130109_PC_VN_SCX170_maior10_T4_2.RAW	PRIDE	PXD005523	https://www.ebi.ac.uk/pride/archive/projects/PXD005523	Bioinformatics analysis	MetaSPS_Results.xlsx	figshare	doi:10.6084/m9.figshare.c.3709168	https://doi.org/10.6084/m9.figshare.c.3709168
sample 7	Mass spectrometry analysis	Eksigent NanoLC-1D Plus + Thermo Scientific LTQ Orbitrap XL ETD	20130109_PC_VN_SCX170_menor10_P_1	20130109_PC_VN_SCX170_menor10_P_1.RAW	PRIDE	PXD005523	https://www.ebi.ac.uk/pride/archive/projects/PXD005523	Bioinformatics analysis	MetaSPS_Results.xlsx	figshare	doi:10.6084/m9.figshare.c.3709168	https://doi.org/10.6084/m9.figshare.c.3709168
sample 7	Mass spectrometry analysis	Eksigent NanoLC-1D Plus + Thermo Scientific LTQ Orbitrap XL ETD	20130109_PC_VN_SCX170_menor10_P_2	20130109_PC_VN_SCX170_menor10_P_2.RAW	PRIDE	PXD005523	https://www.ebi.ac.uk/pride/archive/projects/PXD005523	Bioinformatics analysis	MetaSPS_Results.xlsx	figshare	doi:10.6084/m9.figshare.c.3709168	https://doi.org/10.6084/m9.figshare.c.3709168
sample 7	Mass spectrometry analysis	Eksigent NanoLC-1D Plus + Thermo Scientific LTQ Orbitrap XL ETD	20130109_PC_VN_SCX170_menor10_P_2_130113052802	20130109_PC_VN_SCX170_menor10_P_2_130113052802.RAW	PRIDE	PXD005523	https://www.ebi.ac.uk/pride/archive/projects/PXD005523	Bioinformatics analysis	MetaSPS_Results.xlsx	figshare	doi:10.6084/m9.figshare.c.3709168	https://doi.org/10.6084/m9.figshare.c.3709168
sample 19	Mass spectrometry analysis	Eksigent NanoLC-1D Plus + Thermo Scientific LTQ Orbitrap XL ETD	20130109_PC_VN_SCX170_menor10_Q_1	20130109_PC_VN_SCX170_menor10_Q_1.RAW	PRIDE	PXD005523	https://www.ebi.ac.uk/pride/archive/projects/PXD005523	Bioinformatics analysis	MetaSPS_Results.xlsx	figshare	doi:10.6084/m9.figshare.c.3709168	https://doi.org/10.6084/m9.figshare.c.3709168
sample 19	Mass spectrometry analysis	Eksigent NanoLC-1D Plus + Thermo Scientific LTQ Orbitrap XL ETD	20130109_PC_VN_SCX170_menor10_Q_2	20130109_PC_VN_SCX170_menor10_Q_2.RAW	PRIDE	PXD005523	https://www.ebi.ac.uk/pride/archive/projects/PXD005523	Bioinformatics analysis	MetaSPS_Results.xlsx	figshare	doi:10.6084/m9.figshare.c.3709168	https://doi.org/10.6084/m9.figshare.c.3709168
sample 11	Mass spectrometry analysis	Eksigent NanoLC-1D Plus + Thermo Scientific LTQ Orbitrap XL ETD	20130109_PC_VN_SCX170_menor10_T18_1	20130109_PC_VN_SCX170_menor10_T18_1.RAW	PRIDE	PXD005523	https://www.ebi.ac.uk/pride/archive/projects/PXD005523	Bioinformatics analysis	MetaSPS_Results.xlsx	figshare	doi:10.6084/m9.figshare.c.3709168	https://doi.org/10.6084/m9.figshare.c.3709168
sample 11	Mass spectrometry analysis	Eksigent NanoLC-1D Plus + Thermo Scientific LTQ Orbitrap XL ETD	20130109_PC_VN_SCX170_menor10_T18_2	20130109_PC_VN_SCX170_menor10_T18_2.RAW	PRIDE	PXD005523	https://www.ebi.ac.uk/pride/archive/projects/PXD005523	Bioinformatics analysis	MetaSPS_Results.xlsx	figshare	doi:10.6084/m9.figshare.c.3709168	https://doi.org/10.6084/m9.figshare.c.3709168
sample 11	Mass spectrometry analysis	Eksigent NanoLC-1D Plus + Thermo Scientific LTQ Orbitrap XL ETD	20130109_PC_VN_SCX170_menor10_T18_3	20130109_PC_VN_SCX170_menor10_T18_3.RAW	PRIDE	PXD005523	https://www.ebi.ac.uk/pride/archive/projects/PXD005523	Bioinformatics analysis	MetaSPS_Results.xlsx	figshare	doi:10.6084/m9.figshare.c.3709168	https://doi.org/10.6084/m9.figshare.c.3709168
sample 15	Mass spectrometry analysis	Eksigent NanoLC-1D Plus + Thermo Scientific LTQ Orbitrap XL ETD	20130109_PC_VN_SCX170_menor10_T4_1	20130109_PC_VN_SCX170_menor10_T4_1.RAW	PRIDE	PXD005523	https://www.ebi.ac.uk/pride/archive/projects/PXD005523	Bioinformatics analysis	MetaSPS_Results.xlsx	figshare	doi:10.6084/m9.figshare.c.3709168	https://doi.org/10.6084/m9.figshare.c.3709168
sample 15	Mass spectrometry analysis	Eksigent NanoLC-1D Plus + Thermo Scientific LTQ Orbitrap XL ETD	20130109_PC_VN_SCX170_menor10_T4_2	20130109_PC_VN_SCX170_menor10_T4_2.RAW	PRIDE	PXD005523	https://www.ebi.ac.uk/pride/archive/projects/PXD005523	Bioinformatics analysis	MetaSPS_Results.xlsx	figshare	doi:10.6084/m9.figshare.c.3709168	https://doi.org/10.6084/m9.figshare.c.3709168
sample 15	Mass spectrometry analysis	Eksigent NanoLC-1D Plus + Thermo Scientific LTQ Orbitrap XL ETD	20130109_PC_VN_SCX170_menor10_T4_3	20130109_PC_VN_SCX170_menor10_T4_3.RAW	PRIDE	PXD005523	https://www.ebi.ac.uk/pride/archive/projects/PXD005523	Bioinformatics analysis	MetaSPS_Results.xlsx	figshare	doi:10.6084/m9.figshare.c.3709168	https://doi.org/10.6084/m9.figshare.c.3709168
sample 29	Mass spectrometry analysis	Eksigent NanoLC-1D Plus + Thermo Scientific LTQ Orbitrap XL ETD	20130109_PC_VN_SCX290_maior10_P_1	20130109_PC_VN_SCX290_maior10_P_1.RAW	PRIDE	PXD005523	https://www.ebi.ac.uk/pride/archive/projects/PXD005523	Bioinformatics analysis	MetaSPS_Results.xlsx	figshare	doi:10.6084/m9.figshare.c.3709168	https://doi.org/10.6084/m9.figshare.c.3709168
sample 29	Mass spectrometry analysis	Eksigent NanoLC-1D Plus + Thermo Scientific LTQ Orbitrap XL ETD	20130109_PC_VN_SCX290_maior10_P_2	20130109_PC_VN_SCX290_maior10_P_2.RAW	PRIDE	PXD005523	https://www.ebi.ac.uk/pride/archive/projects/PXD005523	Bioinformatics analysis	MetaSPS_Results.xlsx	figshare	doi:10.6084/m9.figshare.c.3709168	https://doi.org/10.6084/m9.figshare.c.3709168
sample 41	Mass spectrometry analysis	Eksigent NanoLC-1D Plus + Thermo Scientific LTQ Orbitrap XL ETD	20130109_PC_VN_SCX290_maior10_Q_1	20130109_PC_VN_SCX290_maior10_Q_1.RAW	PRIDE	PXD005523	https://www.ebi.ac.uk/pride/archive/projects/PXD005523	Bioinformatics analysis	MetaSPS_Results.xlsx	figshare	doi:10.6084/m9.figshare.c.3709168	https://doi.org/10.6084/m9.figshare.c.3709168
sample 41	Mass spectrometry analysis	Eksigent NanoLC-1D Plus + Thermo Scientific LTQ Orbitrap XL ETD	20130109_PC_VN_SCX290_maior10_Q_2	20130109_PC_VN_SCX290_maior10_Q_2.RAW	PRIDE	PXD005523	https://www.ebi.ac.uk/pride/archive/projects/PXD005523	Bioinformatics analysis	MetaSPS_Results.xlsx	figshare	doi:10.6084/m9.figshare.c.3709168	https://doi.org/10.6084/m9.figshare.c.3709168
sample 33	Mass spectrometry analysis	Eksigent NanoLC-1D Plus + Thermo Scientific LTQ Orbitrap XL ETD	20130109_PC_VN_SCX290_maior10_T18_1	20130109_PC_VN_SCX290_maior10_T18_1.RAW	PRIDE	PXD005523	https://www.ebi.ac.uk/pride/archive/projects/PXD005523	Bioinformatics analysis	MetaSPS_Results.xlsx	figshare	doi:10.6084/m9.figshare.c.3709168	https://doi.org/10.6084/m9.figshare.c.3709168
sample 33	Mass spectrometry analysis	Eksigent NanoLC-1D Plus + Thermo Scientific LTQ Orbitrap XL ETD	20130109_PC_VN_SCX290_maior10_T18_2	20130109_PC_VN_SCX290_maior10_T18_2.RAW	PRIDE	PXD005523	https://www.ebi.ac.uk/pride/archive/projects/PXD005523	Bioinformatics analysis	MetaSPS_Results.xlsx	figshare	doi:10.6084/m9.figshare.c.3709168	https://doi.org/10.6084/m9.figshare.c.3709168
sample 37	Mass spectrometry analysis	Eksigent NanoLC-1D Plus + Thermo Scientific LTQ Orbitrap XL ETD	20130109_PC_VN_SCX290_maior10_T4_1	20130109_PC_VN_SCX290_maior10_T4_1.RAW	PRIDE	PXD005523	https://www.ebi.ac.uk/pride/archive/projects/PXD005523	Bioinformatics analysis	MetaSPS_Results.xlsx	figshare	doi:10.6084/m9.figshare.c.3709168	https://doi.org/10.6084/m9.figshare.c.3709168
sample 37	Mass spectrometry analysis	Eksigent NanoLC-1D Plus + Thermo Scientific LTQ Orbitrap XL ETD	20130109_PC_VN_SCX290_maior10_T4_2	20130109_PC_VN_SCX290_maior10_T4_2.RAW	PRIDE	PXD005523	https://www.ebi.ac.uk/pride/archive/projects/PXD005523	Bioinformatics analysis	MetaSPS_Results.xlsx	figshare	doi:10.6084/m9.figshare.c.3709168	https://doi.org/10.6084/m9.figshare.c.3709168
sample 8	Mass spectrometry analysis	Eksigent NanoLC-1D Plus + Thermo Scientific LTQ Orbitrap XL ETD	20130109_PC_VN_SCX290_menor10_P_1	20130109_PC_VN_SCX290_menor10_P_1.RAW	PRIDE	PXD005523	https://www.ebi.ac.uk/pride/archive/projects/PXD005523	Bioinformatics analysis	MetaSPS_Results.xlsx	figshare	doi:10.6084/m9.figshare.c.3709168	https://doi.org/10.6084/m9.figshare.c.3709168
sample 8	Mass spectrometry analysis	Eksigent NanoLC-1D Plus + Thermo Scientific LTQ Orbitrap XL ETD	20130109_PC_VN_SCX290_menor10_P_2	20130109_PC_VN_SCX290_menor10_P_2.RAW	PRIDE	PXD005523	https://www.ebi.ac.uk/pride/archive/projects/PXD005523	Bioinformatics analysis	MetaSPS_Results.xlsx	figshare	doi:10.6084/m9.figshare.c.3709168	https://doi.org/10.6084/m9.figshare.c.3709168
sample 20	Mass spectrometry analysis	Eksigent NanoLC-1D Plus + Thermo Scientific LTQ Orbitrap XL ETD	20130109_PC_VN_SCX290_menor10_Q_1	20130109_PC_VN_SCX290_menor10_Q_1.RAW	PRIDE	PXD005523	https://www.ebi.ac.uk/pride/archive/projects/PXD005523	Bioinformatics analysis	MetaSPS_Results.xlsx	figshare	doi:10.6084/m9.figshare.c.3709168	https://doi.org/10.6084/m9.figshare.c.3709168
sample 20	Mass spectrometry analysis	Eksigent NanoLC-1D Plus + Thermo Scientific LTQ Orbitrap XL ETD	20130109_PC_VN_SCX290_menor10_Q_2	20130109_PC_VN_SCX290_menor10_Q_2.RAW	PRIDE	PXD005523	https://www.ebi.ac.uk/pride/archive/projects/PXD005523	Bioinformatics analysis	MetaSPS_Results.xlsx	figshare	doi:10.6084/m9.figshare.c.3709168	https://doi.org/10.6084/m9.figshare.c.3709168
sample 12	Mass spectrometry analysis	Eksigent NanoLC-1D Plus + Thermo Scientific LTQ Orbitrap XL ETD	20130109_PC_VN_SCX290_menor10_T18_1	20130109_PC_VN_SCX290_menor10_T18_1.RAW	PRIDE	PXD005523	https://www.ebi.ac.uk/pride/archive/projects/PXD005523	Bioinformatics analysis	MetaSPS_Results.xlsx	figshare	doi:10.6084/m9.figshare.c.3709168	https://doi.org/10.6084/m9.figshare.c.3709168
sample 12	Mass spectrometry analysis	Eksigent NanoLC-1D Plus + Thermo Scientific LTQ Orbitrap XL ETD	20130109_PC_VN_SCX290_menor10_T18_2	20130109_PC_VN_SCX290_menor10_T18_2.RAW	PRIDE	PXD005523	https://www.ebi.ac.uk/pride/archive/projects/PXD005523	Bioinformatics analysis	MetaSPS_Results.xlsx	figshare	doi:10.6084/m9.figshare.c.3709168	https://doi.org/10.6084/m9.figshare.c.3709168
sample 16	Mass spectrometry analysis	Eksigent NanoLC-1D Plus + Thermo Scientific LTQ Orbitrap XL ETD	20130109_PC_VN_SCX290_menor10_T4_1	20130109_PC_VN_SCX290_menor10_T4_1.RAW	PRIDE	PXD005523	https://www.ebi.ac.uk/pride/archive/projects/PXD005523	Bioinformatics analysis	MetaSPS_Results.xlsx	figshare	doi:10.6084/m9.figshare.c.3709168	https://doi.org/10.6084/m9.figshare.c.3709168
sample 16	Mass spectrometry analysis	Eksigent NanoLC-1D Plus + Thermo Scientific LTQ Orbitrap XL ETD	20130109_PC_VN_SCX290_menor10_T4_2	20130109_PC_VN_SCX290_menor10_T4_2.RAW	PRIDE	PXD005523	https://www.ebi.ac.uk/pride/archive/projects/PXD005523	Bioinformatics analysis	MetaSPS_Results.xlsx	figshare	doi:10.6084/m9.figshare.c.3709168	https://doi.org/10.6084/m9.figshare.c.3709168
sample 22	Mass spectrometry analysis	Eksigent NanoLC-1D Plus + Thermo Scientific LTQ Orbitrap XL ETD	20130117_PC_VN_ND_maior10_1	20130117_PC_VN_ND_maior10_1.RAW	PRIDE	PXD005523	https://www.ebi.ac.uk/pride/archive/projects/PXD005523	Bioinformatics analysis	MetaSPS_Results.xlsx	figshare	doi:10.6084/m9.figshare.c.3709168	https://doi.org/10.6084/m9.figshare.c.3709168
sample 22	Mass spectrometry analysis	Eksigent NanoLC-1D Plus + Thermo Scientific LTQ Orbitrap XL ETD	20130117_PC_VN_ND_maior10_2	20130117_PC_VN_ND_maior10_2.RAW	PRIDE	PXD005523	https://www.ebi.ac.uk/pride/archive/projects/PXD005523	Bioinformatics analysis	MetaSPS_Results.xlsx	figshare	doi:10.6084/m9.figshare.c.3709168	https://doi.org/10.6084/m9.figshare.c.3709168
sample 1	Mass spectrometry analysis	Eksigent NanoLC-1D Plus + Thermo Scientific LTQ Orbitrap XL ETD	20130117_PC_VN_ND_menor10_1	20130117_PC_VN_ND_menor10_1.RAW	PRIDE	PXD005523	https://www.ebi.ac.uk/pride/archive/projects/PXD005523	Bioinformatics analysis	MetaSPS_Results.xlsx	figshare	doi:10.6084/m9.figshare.c.3709168	https://doi.org/10.6084/m9.figshare.c.3709168
sample 1	Mass spectrometry analysis	Eksigent NanoLC-1D Plus + Thermo Scientific LTQ Orbitrap XL ETD	20130117_PC_VN_ND_menor10_2	20130117_PC_VN_ND_menor10_2.RAW	PRIDE	PXD005523	https://www.ebi.ac.uk/pride/archive/projects/PXD005523	Bioinformatics analysis	MetaSPS_Results.xlsx	figshare	doi:10.6084/m9.figshare.c.3709168	https://doi.org/10.6084/m9.figshare.c.3709168
sample 30	Mass spectrometry analysis	Eksigent NanoLC-1D Plus + Thermo Scientific LTQ Orbitrap XL ETD	20130117_PC_VN_SCX400_maior10_P_1	20130117_PC_VN_SCX400_maior10_P_1.RAW	PRIDE	PXD005523	https://www.ebi.ac.uk/pride/archive/projects/PXD005523	Bioinformatics analysis	MetaSPS_Results.xlsx	figshare	doi:10.6084/m9.figshare.c.3709168	https://doi.org/10.6084/m9.figshare.c.3709168
sample 30	Mass spectrometry analysis	Eksigent NanoLC-1D Plus + Thermo Scientific LTQ Orbitrap XL ETD	20130117_PC_VN_SCX400_maior10_P_2	20130117_PC_VN_SCX400_maior10_P_2.RAW	PRIDE	PXD005523	https://www.ebi.ac.uk/pride/archive/projects/PXD005523	Bioinformatics analysis	MetaSPS_Results.xlsx	figshare	doi:10.6084/m9.figshare.c.3709168	https://doi.org/10.6084/m9.figshare.c.3709168
sample 42	Mass spectrometry analysis	Eksigent NanoLC-1D Plus + Thermo Scientific LTQ Orbitrap XL ETD	20130117_PC_VN_SCX400_maior10_Q_1	20130117_PC_VN_SCX400_maior10_Q_1.RAW	PRIDE	PXD005523	https://www.ebi.ac.uk/pride/archive/projects/PXD005523	Bioinformatics analysis	MetaSPS_Results.xlsx	figshare	doi:10.6084/m9.figshare.c.3709168	https://doi.org/10.6084/m9.figshare.c.3709168
sample 42	Mass spectrometry analysis	Eksigent NanoLC-1D Plus + Thermo Scientific LTQ Orbitrap XL ETD	20130117_PC_VN_SCX400_maior10_Q_2	20130117_PC_VN_SCX400_maior10_Q_2.RAW	PRIDE	PXD005523	https://www.ebi.ac.uk/pride/archive/projects/PXD005523	Bioinformatics analysis	MetaSPS_Results.xlsx	figshare	doi:10.6084/m9.figshare.c.3709168	https://doi.org/10.6084/m9.figshare.c.3709168
sample 34	Mass spectrometry analysis	Eksigent NanoLC-1D Plus + Thermo Scientific LTQ Orbitrap XL ETD	20130117_PC_VN_SCX400_maior10_T18_1	20130117_PC_VN_SCX400_maior10_T18_1.RAW	PRIDE	PXD005523	https://www.ebi.ac.uk/pride/archive/projects/PXD005523	Bioinformatics analysis	MetaSPS_Results.xlsx	figshare	doi:10.6084/m9.figshare.c.3709168	https://doi.org/10.6084/m9.figshare.c.3709168
sample 34	Mass spectrometry analysis	Eksigent NanoLC-1D Plus + Thermo Scientific LTQ Orbitrap XL ETD	20130117_PC_VN_SCX400_maior10_T18_2	20130117_PC_VN_SCX400_maior10_T18_2.RAW	PRIDE	PXD005523	https://www.ebi.ac.uk/pride/archive/projects/PXD005523	Bioinformatics analysis	MetaSPS_Results.xlsx	figshare	doi:10.6084/m9.figshare.c.3709168	https://doi.org/10.6084/m9.figshare.c.3709168
sample 38	Mass spectrometry analysis	Eksigent NanoLC-1D Plus + Thermo Scientific LTQ Orbitrap XL ETD	20130117_PC_VN_SCX400_maior10_T4_1	20130117_PC_VN_SCX400_maior10_T4_1.RAW	PRIDE	PXD005523	https://www.ebi.ac.uk/pride/archive/projects/PXD005523	Bioinformatics analysis	MetaSPS_Results.xlsx	figshare	doi:10.6084/m9.figshare.c.3709168	https://doi.org/10.6084/m9.figshare.c.3709168
sample 38	Mass spectrometry analysis	Eksigent NanoLC-1D Plus + Thermo Scientific LTQ Orbitrap XL ETD	20130117_PC_VN_SCX400_maior10_T4_2	20130117_PC_VN_SCX400_maior10_T4_2.RAW	PRIDE	PXD005523	https://www.ebi.ac.uk/pride/archive/projects/PXD005523	Bioinformatics analysis	MetaSPS_Results.xlsx	figshare	doi:10.6084/m9.figshare.c.3709168	https://doi.org/10.6084/m9.figshare.c.3709168
sample 9	Mass spectrometry analysis	Eksigent NanoLC-1D Plus + Thermo Scientific LTQ Orbitrap XL ETD	20130117_PC_VN_SCX400_menor10_P_1	20130117_PC_VN_SCX400_menor10_P_1.RAW	PRIDE	PXD005523	https://www.ebi.ac.uk/pride/archive/projects/PXD005523	Bioinformatics analysis	MetaSPS_Results.xlsx	figshare	doi:10.6084/m9.figshare.c.3709168	https://doi.org/10.6084/m9.figshare.c.3709168
sample 9	Mass spectrometry analysis	Eksigent NanoLC-1D Plus + Thermo Scientific LTQ Orbitrap XL ETD	20130117_PC_VN_SCX400_menor10_P_2	20130117_PC_VN_SCX400_menor10_P_2.RAW	PRIDE	PXD005523	https://www.ebi.ac.uk/pride/archive/projects/PXD005523	Bioinformatics analysis	MetaSPS_Results.xlsx	figshare	doi:10.6084/m9.figshare.c.3709168	https://doi.org/10.6084/m9.figshare.c.3709168
sample 21	Mass spectrometry analysis	Eksigent NanoLC-1D Plus + Thermo Scientific LTQ Orbitrap XL ETD	20130117_PC_VN_SCX400_menor10_Q_1	20130117_PC_VN_SCX400_menor10_Q_1.RAW	PRIDE	PXD005523	https://www.ebi.ac.uk/pride/archive/projects/PXD005523	Bioinformatics analysis	MetaSPS_Results.xlsx	figshare	doi:10.6084/m9.figshare.c.3709168	https://doi.org/10.6084/m9.figshare.c.3709168
sample 21	Mass spectrometry analysis	Eksigent NanoLC-1D Plus + Thermo Scientific LTQ Orbitrap XL ETD	20130117_PC_VN_SCX400_menor10_Q_2	20130117_PC_VN_SCX400_menor10_Q_2.RAW	PRIDE	PXD005523	https://www.ebi.ac.uk/pride/archive/projects/PXD005523	Bioinformatics analysis	MetaSPS_Results.xlsx	figshare	doi:10.6084/m9.figshare.c.3709168	https://doi.org/10.6084/m9.figshare.c.3709168
sample 13	Mass spectrometry analysis	Eksigent NanoLC-1D Plus + Thermo Scientific LTQ Orbitrap XL ETD	20130117_PC_VN_SCX400_menor10_T18_1	20130117_PC_VN_SCX400_menor10_T18_1.RAW	PRIDE	PXD005523	https://www.ebi.ac.uk/pride/archive/projects/PXD005523	Bioinformatics analysis	MetaSPS_Results.xlsx	figshare	doi:10.6084/m9.figshare.c.3709168	https://doi.org/10.6084/m9.figshare.c.3709168
sample 13	Mass spectrometry analysis	Eksigent NanoLC-1D Plus + Thermo Scientific LTQ Orbitrap XL ETD	20130117_PC_VN_SCX400_menor10_T18_2	20130117_PC_VN_SCX400_menor10_T18_2.RAW	PRIDE	PXD005523	https://www.ebi.ac.uk/pride/archive/projects/PXD005523	Bioinformatics analysis	MetaSPS_Results.xlsx	figshare	doi:10.6084/m9.figshare.c.3709168	https://doi.org/10.6084/m9.figshare.c.3709168
sample 17	Mass spectrometry analysis	Eksigent NanoLC-1D Plus + Thermo Scientific LTQ Orbitrap XL ETD	20130117_PC_VN_SCX400_menor10_T4_1	20130117_PC_VN_SCX400_menor10_T4_1.RAW	PRIDE	PXD005523	https://www.ebi.ac.uk/pride/archive/projects/PXD005523	Bioinformatics analysis	MetaSPS_Results.xlsx	figshare	doi:10.6084/m9.figshare.c.3709168	https://doi.org/10.6084/m9.figshare.c.3709168
sample 17	Mass spectrometry analysis	Eksigent NanoLC-1D Plus + Thermo Scientific LTQ Orbitrap XL ETD	20130117_PC_VN_SCX400_menor10_T4_2	20130117_PC_VN_SCX400_menor10_T4_2.RAW	PRIDE	PXD005523	https://www.ebi.ac.uk/pride/archive/projects/PXD005523	Bioinformatics analysis	MetaSPS_Results.xlsx	figshare	doi:10.6084/m9.figshare.c.3709168	https://doi.org/10.6084/m9.figshare.c.3709168
sample 23	Mass spectrometry analysis	Eksigent NanoLC-1D Plus + Thermo Scientific LTQ Orbitrap XL ETD	20130117_PC_VN_maior10_P_1_noSCX	20130117_PC_VN_maior10_P_1_noSCX.RAW	PRIDE	PXD005523	https://www.ebi.ac.uk/pride/archive/projects/PXD005523	Bioinformatics analysis	MetaSPS_Results.xlsx	figshare	doi:10.6084/m9.figshare.c.3709168	https://doi.org/10.6084/m9.figshare.c.3709168
sample 23	Mass spectrometry analysis	Eksigent NanoLC-1D Plus + Thermo Scientific LTQ Orbitrap XL ETD	20130117_PC_VN_maior10_P_2_noSCX	20130117_PC_VN_maior10_P_2_noSCX.RAW	PRIDE	PXD005523	https://www.ebi.ac.uk/pride/archive/projects/PXD005523	Bioinformatics analysis	MetaSPS_Results.xlsx	figshare	doi:10.6084/m9.figshare.c.3709168	https://doi.org/10.6084/m9.figshare.c.3709168
sample 26	Mass spectrometry analysis	Eksigent NanoLC-1D Plus + Thermo Scientific LTQ Orbitrap XL ETD	20130117_PC_VN_maior10_Q_1_noSCX	20130117_PC_VN_maior10_Q_1_noSCX.RAW	PRIDE	PXD005523	https://www.ebi.ac.uk/pride/archive/projects/PXD005523	Bioinformatics analysis	MetaSPS_Results.xlsx	figshare	doi:10.6084/m9.figshare.c.3709168	https://doi.org/10.6084/m9.figshare.c.3709168
sample 26	Mass spectrometry analysis	Eksigent NanoLC-1D Plus + Thermo Scientific LTQ Orbitrap XL ETD	20130117_PC_VN_maior10_Q_2_noSCX	20130117_PC_VN_maior10_Q_2_noSCX.RAW	PRIDE	PXD005523	https://www.ebi.ac.uk/pride/archive/projects/PXD005523	Bioinformatics analysis	MetaSPS_Results.xlsx	figshare	doi:10.6084/m9.figshare.c.3709168	https://doi.org/10.6084/m9.figshare.c.3709168
sample 24	Mass spectrometry analysis	Eksigent NanoLC-1D Plus + Thermo Scientific LTQ Orbitrap XL ETD	20130117_PC_VN_maior10_T18_1_noSCX	20130117_PC_VN_maior10_T18_1_noSCX.RAW	PRIDE	PXD005523	https://www.ebi.ac.uk/pride/archive/projects/PXD005523	Bioinformatics analysis	MetaSPS_Results.xlsx	figshare	doi:10.6084/m9.figshare.c.3709168	https://doi.org/10.6084/m9.figshare.c.3709168
sample 24	Mass spectrometry analysis	Eksigent NanoLC-1D Plus + Thermo Scientific LTQ Orbitrap XL ETD	20130117_PC_VN_maior10_T18_2_noSCX	20130117_PC_VN_maior10_T18_2_noSCX.RAW	PRIDE	PXD005523	https://www.ebi.ac.uk/pride/archive/projects/PXD005523	Bioinformatics analysis	MetaSPS_Results.xlsx	figshare	doi:10.6084/m9.figshare.c.3709168	https://doi.org/10.6084/m9.figshare.c.3709168
sample 25	Mass spectrometry analysis	Eksigent NanoLC-1D Plus + Thermo Scientific LTQ Orbitrap XL ETD	20130117_PC_VN_maior10_T4_1_noSCX	20130117_PC_VN_maior10_T4_1_noSCX.RAW	PRIDE	PXD005523	https://www.ebi.ac.uk/pride/archive/projects/PXD005523	Bioinformatics analysis	MetaSPS_Results.xlsx	figshare	doi:10.6084/m9.figshare.c.3709168	https://doi.org/10.6084/m9.figshare.c.3709168
sample 25	Mass spectrometry analysis	Eksigent NanoLC-1D Plus + Thermo Scientific LTQ Orbitrap XL ETD	20130117_PC_VN_maior10_T4_2_noSCX	20130117_PC_VN_maior10_T4_2_noSCX.RAW	PRIDE	PXD005523	https://www.ebi.ac.uk/pride/archive/projects/PXD005523	Bioinformatics analysis	MetaSPS_Results.xlsx	figshare	doi:10.6084/m9.figshare.c.3709168	https://doi.org/10.6084/m9.figshare.c.3709168
sample 2	Mass spectrometry analysis	Eksigent NanoLC-1D Plus + Thermo Scientific LTQ Orbitrap XL ETD	20130117_PC_VN_menor10_P_1_noSCX	20130117_PC_VN_menor10_P_1_noSCX.RAW	PRIDE	PXD005523	https://www.ebi.ac.uk/pride/archive/projects/PXD005523	Bioinformatics analysis	MetaSPS_Results.xlsx	figshare	doi:10.6084/m9.figshare.c.3709168	https://doi.org/10.6084/m9.figshare.c.3709168
sample 2	Mass spectrometry analysis	Eksigent NanoLC-1D Plus + Thermo Scientific LTQ Orbitrap XL ETD	20130117_PC_VN_menor10_P_2_130118004739_noSCX	20130117_PC_VN_menor10_P_2_130118004739_noSCX.RAW	PRIDE	PXD005523	https://www.ebi.ac.uk/pride/archive/projects/PXD005523	Bioinformatics analysis	MetaSPS_Results.xlsx	figshare	doi:10.6084/m9.figshare.c.3709168	https://doi.org/10.6084/m9.figshare.c.3709168
sample 2	Mass spectrometry analysis	Eksigent NanoLC-1D Plus + Thermo Scientific LTQ Orbitrap XL ETD	20130117_PC_VN_menor10_P_2_noSCX	20130117_PC_VN_menor10_P_2_noSCX.RAW	PRIDE	PXD005523	https://www.ebi.ac.uk/pride/archive/projects/PXD005523	Bioinformatics analysis	MetaSPS_Results.xlsx	figshare	doi:10.6084/m9.figshare.c.3709168	https://doi.org/10.6084/m9.figshare.c.3709168
sample 5	Mass spectrometry analysis	Eksigent NanoLC-1D Plus + Thermo Scientific LTQ Orbitrap XL ETD	20130117_PC_VN_menor10_Q_1_noSCX	20130117_PC_VN_menor10_Q_1_noSCX.RAW	PRIDE	PXD005523	https://www.ebi.ac.uk/pride/archive/projects/PXD005523	Bioinformatics analysis	MetaSPS_Results.xlsx	figshare	doi:10.6084/m9.figshare.c.3709168	https://doi.org/10.6084/m9.figshare.c.3709168
sample 5	Mass spectrometry analysis	Eksigent NanoLC-1D Plus + Thermo Scientific LTQ Orbitrap XL ETD	20130117_PC_VN_menor10_Q_2_noSCX	20130117_PC_VN_menor10_Q_2_noSCX.RAW	PRIDE	PXD005523	https://www.ebi.ac.uk/pride/archive/projects/PXD005523	Bioinformatics analysis	MetaSPS_Results.xlsx	figshare	doi:10.6084/m9.figshare.c.3709168	https://doi.org/10.6084/m9.figshare.c.3709168
sample 3	Mass spectrometry analysis	Eksigent NanoLC-1D Plus + Thermo Scientific LTQ Orbitrap XL ETD	20130117_PC_VN_menor10_T18_1_noSCX	20130117_PC_VN_menor10_T18_1_noSCX.RAW	PRIDE	PXD005523	https://www.ebi.ac.uk/pride/archive/projects/PXD005523	Bioinformatics analysis	MetaSPS_Results.xlsx	figshare	doi:10.6084/m9.figshare.c.3709168	https://doi.org/10.6084/m9.figshare.c.3709168
sample 3	Mass spectrometry analysis	Eksigent NanoLC-1D Plus + Thermo Scientific LTQ Orbitrap XL ETD	20130117_PC_VN_menor10_T18_2_noSCX	20130117_PC_VN_menor10_T18_2_noSCX.RAW	PRIDE	PXD005523	https://www.ebi.ac.uk/pride/archive/projects/PXD005523	Bioinformatics analysis	MetaSPS_Results.xlsx	figshare	doi:10.6084/m9.figshare.c.3709168	https://doi.org/10.6084/m9.figshare.c.3709168
sample 4	Mass spectrometry analysis	Eksigent NanoLC-1D Plus + Thermo Scientific LTQ Orbitrap XL ETD	20130117_PC_VN_menor10_T4_1_noSCX	20130117_PC_VN_menor10_T4_1_noSCX.RAW	PRIDE	PXD005523	https://www.ebi.ac.uk/pride/archive/projects/PXD005523	Bioinformatics analysis	MetaSPS_Results.xlsx	figshare	doi:10.6084/m9.figshare.c.3709168	https://doi.org/10.6084/m9.figshare.c.3709168
sample 4	Mass spectrometry analysis	Eksigent NanoLC-1D Plus + Thermo Scientific LTQ Orbitrap XL ETD	20130117_PC_VN_menor10_T4_2_noSCX	20130117_PC_VN_menor10_T4_2_noSCX.RAW	PRIDE	PXD005523	https://www.ebi.ac.uk/pride/archive/projects/PXD005523	Bioinformatics analysis	MetaSPS_Results.xlsx	figshare	doi:10.6084/m9.figshare.c.3709168	https://doi.org/10.6084/m9.figshare.c.3709168
